# Supplementary material for: Contrasting Diversity and Composition of Human Colostrum Microbiota in a Maternal Cohort With Different Ethnic Origins but Shared Physical Geography (Island Scale)
Source: Front Microbiol. 2022 Jul 12;13:934232. doi: 10.3389/fmicb.2022.934232 (PMC9315263; doi:10.3389/fmicb.2022.934232)
Supplement: Supplementary file 2 [file Table_1.XLSX]

## Sheet: Sheet1
Supplementary Table. S2 Factors associated with colostrum microbiota α diversity
		Richiness									Diversity
		richness			chao1			ACE			shannon			simpson			invsimpson
			univariate			univariate			univariate			univariate			univariate			univariate
Factor	n(%)	mean±SD	Crude β (95% CI)	p value	mean±SD	Crude β (95% CI)	p value	mean±SD	Crude β (95% CI)	p value	mean±SD	Crude β (95% CI)	p value	mean±SD	Crude β (95% CI)	p value	mean±SD	Crude β (95% CI)	p value
Ethnic				0.001			0.001			0.001			0.835			0.662			0.509
Li	37(38.1%)	73.86±22.30	Ref.		106.75±40.06	Ref.		108.99±39.46	Ref.		2.76±0.70	Ref.		0.84±0.18	Ref.		10.15±4.97	Ref.
Han	60(61.9%)	101.52±44.17	(-41.12,-14.18)		151.54±60.86	(-65.14,-24.40)		152.65±59.29	(-63.58,-27.74)		2.82±0.81	(-0.38,0.26)		0.83±0.14	(-0.50,0.08)		11.15±9.14	(-3.85,1.85)
Age				0.011			0.012			0.008			0.068			0.315			0.061
18-25	21(21.6%)	69.24±31.59	54.86，83.62		102.39±49.975	79.64，125.14		103.24±41.96	84.14，122.33		2.59±0.70	2.27，2.91		0.83±0.17	0.75，0.91		9.06±4.96	6.79，11.32
26-35	67(69.1%)	95.61±37.97	86.35，104.87		144.73±56.694	130.89，158.57		146.35±55.83	132.73，159.97		2.79±0.78	2.60，2.98		0.83±0.16	0.79，0.87		10.57±7.91	8.64，12.50
36-45	9(9.3%)	107.11±52.11	67.06，147.17		132.86±62.644	57.71，181.01		135.39±64.55	83.46，187.31		3.30±0.64	2.80，3.79		0.91±0.06	0.87，0.95		10.77±7.80	8.19，24.35
Maternal BMI condition				0.061			0.438			0.095			0.406			0.359			0.174
Normal weight (18.0-23.9)	24(24.7%)	76.32±31.49	63.32，89.32		118.63±50.707	97.69，139.56		113.67±42.47	96.14，131.20		2.75±0.59	2.51，2.99		0.85±0.11	0.81，0.89		9.72±5.43	7.48，11.95
Slightly fat (24.0-26.9)	28(28.8%)	93.92±36.47	79.19，108.65		138.15±56.222	115.44，160.85		147.12±57.86	123.74，170.49		2.71±0.81	2.38，3.03		0.80±0.20	0.72，0.88		9.37±5.91	6.99，11.76
Obesity (27.0-29.9)	30(30.9%)	90.47±36.05	77.00，103.93		138.26±60.584	115.64，160.88		135.99±56.09	115.04，159.93		2.46±0.82	2.45，3.06		0.82±0.17	0.76，0.88		10.86±9.25	7.41，14.32
Severe obesity (≥30.0)	16(15.6%)	110.00±54.41	81.01，138.99		146.09±66.22	110.80，191.37		152.85±67.66	116.79，188.90		3.09±0.82	2.66，3.53		0.88±0.09	0.83，0.93		14.51±9.94	9.21，19.80
Lifestyle				0.003			0.135			0.02			0.747			0.529			0.113
farmer	51(52.6%)	79.92±32.61	Ref.		117.84±52.246	Ref.		119.61±48.342	Ref.		2.74±0.77	Ref.		0.83±0.17	Ref.		10.38±6.89	Ref.
urban	46(47.4%)	103.22±43.27	-38.90,-7.69		152.88±58.877	(-57.44,-12.64)		154.17±59.89	(-56.68,-12.44)		2.87±0.77	(-0.44,0.18)		0.84±0.13	(-0.07,0.06)		11.21±8.83	(-3.99,2.33)
Delivery mode				0.189			0.749			0.826			0.473			0.914			0.112
vaginal	70(72.2%)	86.30±37.664	Ref.		128.47±57.412	Ref.		130.99±56.56			2.77±0.75	Ref.		0.83±0.16	Ref.		10.29±7.24	Ref.
ceasearn	27(27.8%)	102.46±42.55	-33.56,1.24		149.23±57.554	(-34.75,2.43)		148.35±55.65	(-42.41,7.68)		2.87±0.82	(-0.45,0.23)		0.84±0.152	(-0.08,0.06)		11.95±9.06	(-5.13,1.81)
Intrapartum antibiotics				0.083
Received	18(18.5%)	113.67±47.55	Ref.		178.83±62.982	Ref.	0.342	170.05±61.94	Ref.	0.245	2.87±0.91	Ref.	0.091	0.81±0.17	Ref.	0.287	11.22±9.10	Ref.	0.194
Not received	79(81.5%)	85.80±35.94	3.14,52.60		124.35±52.038	(26.40,82.56)		128.24±52.66	(13.58,70.03)		2.78±0.73	(-0.38,0.57)		0.84±0.15	(-0.11,0.06)		10.67±7.53	(-0.42,5.32)
Parity				0.96			0.874			0.984			0.954			0.814			0.511
0	38(39.2%)	92.32±34.22	81.07，103.56		136.72±54.57	118.78，154.66		137.31±53.60	119.69，154.93		2.80±0.66	2.59，3.02		0.84±0.12	0.80，0.88		10.09±7.30	7.69，12.49
1	46(47.4%)	90.39±43.26	77.55，103.24		134.70±60.81	116.64，152.76		135.24±59.21	117.65，152.82		2.78±0.75	2.56，2.99		0.84±0.13	0.80，0.87		10.68±8.16	8.27，13.12
2—3	13(13.4%)	89.08±43.67	62.69，115.47		127.01±61.01	90.14，163.88		59.84±16.60	98.71，171.03		2.85±1.12	2.14，3.53		0.81±0.28	0.64，0.98		13.01±8.09	8.12，17.90
